# Supplementary material for: Prevalence and Risk Factors of Gestational Diabetes Mellitus in Bangladesh: Findings from Demographic Health Survey 2017–2018
Source: Int J Environ Res Public Health. 2022 Feb 23;19(5):2583. doi: 10.3390/ijerph19052583 (PMC8909680; doi:10.3390/ijerph19052583)
Supplement: Supplementary file 1 [file ijerph-19-02583-s001.zip]

Archive with 1 entries (1 files):
- ijerph-1556304-supplementary.pdf
